# Supplementary material for: Cell disorientation by loss of SHH-dependent mechanosensation causes cyclopia
Source: Sci Adv. 2022 Jul 13;8(28):eabn2330. doi: 10.1126/sciadv.abn2330 (PMC9278851; doi:10.1126/sciadv.abn2330)
Supplement: Supplementary file 2 — Movies S1 to S7 [file sciadv.abn2330_movies_s1_to_s7.zip]

Archive with 7 entries (7 files):
- sciadv.abn2330_movie_s1.mp4
- sciadv.abn2330_movie_s2.mp4
- sciadv.abn2330_movie_s3.mp4
- sciadv.abn2330_movie_s4.mp4
- sciadv.abn2330_movie_s5.mp4
- sciadv.abn2330_movie_s6.mp4
- sciadv.abn2330_movie_s7.mp4
